# Supplementary material for: Deletion of bZIP Transcription Factor PratfA Reveals Specialized Metabolites Potentially Regulating Stress Response in Penicillium raistrickii
Source: J Fungi (Basel). 2025 Jan 17;11(1):72. doi: 10.3390/jof11010072 (PMC11766536; doi:10.3390/jof11010072)
Supplement: Supplementary file 1 [file jof-11-00072-s001.zip]

Archive with 1 entries (1 files):
- jof-3396150-supplementary.pdf
